# Supplementary material for: Genome‐Wide In Silico Analysis of the Type VI Secretion System (T6SS) Within the Morganella Genus
Source: Microbiologyopen. 2026 Apr 30;15(3):e70304. doi: 10.1002/mbo3.70304 (PMC13129497; doi:10.1002/mbo3.70304)
Supplement: Supplementary file 1 — Supporting File 1 [file MBO3-15-e70304-s005.xlsx]

## Sheet: Feuil1
	Species	Strains reference	Operon trehalose (presence/absence)	i1 T6SS cluster	i3 v.1 T6SS cluster	i3 v.2 T6SS cluster	i5 T6SS cluster	Number of T6SS cluster	Carbapenemase type	ST	Source	Area of isolation	Year of isolation
	Morganella morganii subsp. morganii	101J3	Absence	0	0	0	0	0	NDM-1	1	Unknown origin (human)	France	2016
	Morganella morganii subsp. morganii	105F9	Absence	0	0	0	0	0	NDM-1	1	Environnement	France	2016
	Morganella morganii subsp. morganii	105G3	Absence	0	0	0	0	0	NDM-1	1	Environnement	France	2016
	Morganella morganii subsp. morganii	106D8	Absence	0	0	0	0	0	NDM-1	1	Unknown origin (human)	France	2016
	Morganella morganii subsp. morganii	119J6	Absence	0	0	0	0	0	NDM-1	1	Unknown origin (human)	France	2016
	Morganella morganii subsp. morganii	121C7	Absence	0	0	0	0	0	NDM-1	1	Unknown origin (human)	France	2016
	Morganella morganii subsp. morganii	124E2	Absence	0	0	0	0	0	NDM-1	1	Unknown origin (human)	France	2016
	Morganella morganii subsp. morganii	126H7	Absence	0	0	0	0	0	NDM-1	1	Unknown origin (human)	France	2016
	Morganella morganii subsp. intermedius	131E1	Absence	1	1	1	1	4	-	7	Unknown origin (human)	France	2017
	Morganella morganii subsp. morganii	133D1	Absence	0	0	0	0	0	NDM-1	1	Unknown origin (human)	France	2017
	Morganella morganii subsp. morganii	137H6	Absence	0	0	0	0	0	NDM-1	1	Unknown origin (human)	France	2017
	Morganella morganii subsp. morganii	145A9	Absence	0	0	0	0	0	NDM-1	1	Unknown origin (human)	France	2017
	Morganella morganii subsp. morganii	147G9	Absence	0	0	0	0	0	NDM-1	8	Unknown origin (human)	France	2017
	Morganella morganii subsp. morganii	152J3	Absence	1	0	0	0	1	NDM-1	4	Unknown origin (human)	France	2017
	Morganella morganii subsp. morganii	153H1	Absence	0	0	0	0	0	NDM-1	1	Unknown origin (human)	France	2017
	Morganella morganii subsp. morganii	156C10	Absence	1	0	0	0	1	NDM-1	1	Unknown origin (human)	France	2017
	Morganella morganii subsp. morganii	156J5ter	Absence	0	0	0	0	0	NDM-1	1	Unknown origin (human)	France	2017
	Morganella morganii subsp. morganii	160E5	Absence	1	0	0	0	1	NDM-1	2	Unknown origin (human)	France	2018
	Morganella morganii subsp. intermedius	177A6	Absence	1	0	1	0	2	NDM-7	5	Unknown origin (human)	France	2018
	Morganella sibonii	268G3	Presence	1	1	1	1	4	OXA-48	41	Unknown origin (human)	France	2020
	Morganella morganii subsp. intermedius	268H9	Absence	0	0	1	1	2	OXA-48	32	Unknown origin (human)	France	2020
	Morganella morganii subsp. intermedius	61C8	Absence	0	0	1	1	2	OXA-48	33	Unknown origin (human)	France	2014
	Morganella morganii subsp. morganii	69B2	Absence	0	0	0	0	0	NDM-1	1	Unknown origin (human)	France	2014
	Morganella morganii subsp. morganii	72H2	Absence	0	0	0	0	0	NDM-1	1	Unknown origin (human)	France	2015
	Morganella morganii subsp. morganii	73H5	Absence	0	0	0	0	0	NDM-1	1	Unknown origin (human)	France	2015
	Morganella morganii subsp. morganii	74A3	Absence	0	0	0	0	0	NDM-1	1	Unknown origin (human)	France	2015
	Morganella morganii subsp. morganii	76E5	Absence	0	0	0	0	0	NDM-1	1	Unknown origin (human)	France	2015
	Morganella morganii subsp. morganii	78G8	Absence	0	0	0	0	0	NDM-1	1	Unknown origin (human)	France	2015
	Morganella morganii subsp. morganii	82F5	Absence	0	0	0	0	0	NDM-1	1	Unknown origin (human)	France	2015
	Morganella morganii subsp. intermedius	83G8	Absence	1	0	1	1	3	OXA-48	31	Unknown origin (human)	France	2015
	Morganella morganii subsp. morganii	93I9	Absence	0	0	0	0	0	NDM-1	1	Unknown origin (human)	France	2015
	Morganella morganii subsp. morganii	99H1	Absence	0	0	0	0	0	NDM-1	1	Unknown origin (human)	France	2016
	Morganella morganii subsp. morganii	ANG-1	Absence	1	0	0	0	1	-	9	Unknown origin (human)	UK	2009
	Morganella morganii subsp. morganii	ANG-10	Absence	0	0	0	0	0	KPC-2	17	Unknown origin (human)	UK	2016
	Morganella morganii subsp. morganii	ANG-11BIS	Absence	0	0	0	0	0	-	8	Unknown origin (human)	UK	2016
	Morganella morganii subsp. morganii	ANG-12	Absence	1	0	0	0	1	NDM-5	18	Unknown origin (human)	UK	2016
	Morganella morganii subsp. morganii	ANG-13	Absence	0	0	0	0	0	NDM-7	19	Unknown origin (human)	UK	2017
	Morganella morganii subsp. morganii	ANG-14	Absence	1	0	0	0	1	NDM-1	9	Unknown origin (human)	UK	2017
	Morganella morganii subsp. morganii	ANG-15	Absence	0	0	0	0	0	OXA-48	20	Unknown origin (human)	UK	2017
	Morganella morganii subsp. morganii	ANG-16BIS	Absence	0	0	0	0	0	-	8	Unknown origin (human)	UK	2017
	Morganella morganii subsp. morganii	ANG-17	Absence	0	0	0	0	0	NDM-1	1	Unknown origin (human)	UK	2017
	Morganella morganii subsp. morganii	ANG-18	Absence	0	0	0	0	0	NDM-1	1	Unknown origin (human)	UK	2018
	Morganella morganii subsp. morganii	ANG-19	Absence	0	0	0	0	0	OXA-48	14	Unknown origin (human)	UK	2018
	Morganella morganii subsp. intermedius	ANG-2	Absence	0	0	0	1	1	NDM-5	38	Unknown origin (human)	UK	2014
	Morganella sibonii	ANG-20	Presence	1	1	1	0	3	OXA-48	40	Unknown origin (human)	UK	2018
	Morganella morganii subsp. morganii	ANG-3	Absence	1	0	0	0	1	NDM-1	2	Unknown origin (human)	UK	Unknown
	Morganella morganii subsp. morganii	ANG-4BIS	Absence	1	0	0	0	1	NDM-1	21	Unknown origin (human)	UK	2016
	Morganella morganii subsp. morganii	ANG-5	Absence	1	0	0	0	1	OXA-48	9	Unknown origin (human)	UK	2016
	Morganella morganii subsp. morganii	ANG-7	Absence	1	0	0	0	1	NDM-5	18	Unknown origin (human)	UK	2016
	Morganella morganii subsp. morganii	ANG-9	Absence	1	0	0	0	1	NDM-5	18	Unknown origin (human)	UK	2016
	Morganella morganii subsp. morganii	AUS-1	Absence	0	0	0	0	0	OXA-48	3	Unknown origin (human)	Austria	2011
	Morganella morganii subsp. morganii	AUS-2	Absence	0	0	0	0	0	OXA-48	14	Unknown origin (human)	Austria	2011
	Morganella morganii subsp. morganii	BEL-10BIS	Absence	0	0	0	0	0	-	22	Unknown origin (human)	Belgium	2015
	Morganella morganii subsp. morganii	BEL-11BIS	Absence	1	0	0	0	1	-	9	Unknown origin (human)	Belgium	2015
	Morganella morganii subsp. morganii	BEL-12BIS	Absence	1	0	0	0	1	-	18	Unknown origin (human)	Belgium	2015
	Morganella morganii subsp. morganii	BEL-13BIS	Absence	0	0	0	0	0	-	23	Unknown origin (human)	Belgium	2015
	Morganella morganii subsp. morganii	BEL-15BIS	Absence	1	0	0	0	1	-	4	Unknown origin (human)	Belgium	2016
	Morganella morganii subsp. morganii	BEL-16BIS	Absence	1	0	0	0	1	-	21	Unknown origin (human)	Belgium	2016
	Morganella sibonii	BEL-17	Presence	1	1	0	1	3	OXA-48	43	Unknown origin (human)	Belgium	2016
	Morganella morganii subsp. morganii	BEL-18BIS	Absence	0	0	0	0	0	-	24	Unknown origin (human)	Belgium	2016
	Morganella morganii subsp. morganii	BEL-19BIS	Absence	0	0	0	0	0	-	8	Unknown origin (human)	Belgium	2017
	Morganella morganii subsp. morganii	BEL-1BIS	Absence	0	0	0	0	0	-	8	Unknown origin (human)	Belgium	2014
	Morganella morganii subsp. intermedius	BEL-2	Absence	0	0	1	1	2	-	33	Unknown origin (human)	Belgium	2014
	Morganella morganii subsp. morganii	BEL-20BIS	Absence	1	0	0	0	1	-	4	Unknown origin (human)	Belgium	2017
	Morganella sibonii	BEL-21	Presence	1	1	1	1	4	OXA-48	42	Unknown origin (human)	Belgium	2017
	Morganella morganii subsp. morganii	BEL-22BIS	Absence	1	0	0	0	1	-	10	Unknown origin (human)	Belgium	2017
	Morganella morganii subsp. morganii	BEL-23	Absence	0	0	0	0	0	OXA-48	8	Unknown origin (human)	Belgium	2017
	Morganella morganii subsp. morganii	BEL-24BIS	Absence	0	0	0	0	0	-	44	Unknown origin (human)	Belgium	2017
	Morganella sibonii	BEL-25	Presence	1	1	1	1	4	OXA-48	42	Unknown origin (human)	Belgium	2017
	Morganella morganii subsp. morganii	BEL-26BIS	Absence	0	0	0	0	0	-	1	Unknown origin (human)	Belgium	2017
	Morganella morganii subsp. morganii	BEL-27BIS	Absence	0	0	0	0	0	-	22	Unknown origin (human)	Belgium	2018
	Morganella morganii subsp. morganii	BEL-3	Absence	1	0	0	0	1	OXA-204	21	Unknown origin (human)	Belgium	2014
	Morganella sibonii	BEL-4BIS	Presence	1	1	1	1	4	-	45	Unknown origin (human)	Belgium	2014
	Morganella morganii subsp. intermedius	BEL-6BIS	Absence	1	0	0	0	1	-	47	Unknown origin (human)	Belgium	2015
	Morganella morganii subsp. morganii	BEL-7BIS	Absence	0	0	0	0	0	-	48	Unknown origin (human)	Belgium	2015
	Morganella morganii subsp. morganii	BEL-9BIS	Absence	1	0	0	0	1	-	12	Unknown origin (human)	Belgium	2014
	Morganella morganii subsp. morganii	CAN-1	Absence	0	0	0	0	0	IMP-27	22	Unknown origin (human)	Canada	Unknown
	Morganella sibonii	CIP103648TER	Presence	1	1	1	1	4	-	na	Unknown origin (human)	Denmark	1979
	Morganella sibonii	CIP103649TER	Presence	1	1	1	1	4	-	na	Unknown origin (human)	Denmark	1966
	Morganella morganii subsp. morganii	GER-1	Absence	1	0	0	0	1	NDM-1	4	Unknown origin (human)	Germany	2012
	Morganella sibonii	GER-10	Presence	1	1	1	1	4	NDM-1	39	Unknown origin (human)	Germany	2015
	Morganella sibonii	GER-11	Presence	1	1	1	1	4	NDM-1	39	Unknown origin (human)	Germany	2016
	Morganella sibonii	GER-12	Presence	1	1	1	1	4	NDM-1	39	Unknown origin (human)	Germany	2016
	Morganella morganii subsp. morganii	GER-13	Absence	0	0	0	0	0	-	22	Unknown origin (human)	Germany	2016
	Morganella morganii subsp. morganii	GER-14	Absence	0	0	0	0	0	NDM-1	25	Unknown origin (human)	Germany	2016
	Morganella morganii subsp. morganii	GER-15	Absence	1	0	0	0	1	OXA-48	21	Unknown origin (human)	Germany	2016
	Morganella morganii subsp. intermedius	GER-16	Absence	0	0	0	1	1	VIM-1	34	Unknown origin (human)	Germany	2016
	Morganella morganii subsp. morganii	GER-17	Absence	0	0	0	0	0	NDM-5	19	Unknown origin (human)	Germany	2017
	Morganella morganii subsp. morganii	GER-18	Absence	0	0	0	0	0	NDM-5	1	Unknown origin (human)	Germany	2017
	Morganella morganii subsp. morganii	GER-19	Absence	0	0	0	0	0	NDM-5	1	Unknown origin (human)	Germany	2017
	Morganella morganii subsp. morganii	GER-2	Absence	1	0	0	0	1	-	21	Unknown origin (human)	Germany	2013
	Morganella morganii subsp. morganii	GER-20	Absence	0	0	0	0	0	NDM-5	1	Unknown origin (human)	Germany	2017
	Morganella morganii subsp. morganii	GER-21	Absence	1	0	0	0	1	OXA-641	9	Unknown origin (human)	Germany	2017
	Morganella morganii subsp. morganii	GER-22	Absence	1	0	0	0	1	VIM-1	21	Unknown origin (human)	Germany	2017
	Morganella morganii subsp. morganii	GER-23	Absence	0	0	0	0	0	NDM-1	1	Unknown origin (human)	Germany	2017
	Morganella sibonii	GER-24	Presence	1	1	1	1	4	NDM-1	39	Unknown origin (human)	Germany	2017
	Morganella morganii subsp. morganii	GER-25	Absence	0	0	0	0	0	NDM-1	26	Unknown origin (human)	Germany	2017
	Morganella morganii subsp. morganii	GER-26	Absence	1	0	0	0	1	OXA-48	9	Unknown origin (human)	Germany	2018
	Morganella morganii subsp. morganii	GER-27	Absence	1	0	0	0	1	NDM-1	21	Unknown origin (human)	Germany	2018
	Morganella morganii subsp. morganii	GER-28	Absence	0	0	0	0	0	OXA-48	14	Unknown origin (human)	Germany	2018
	Morganella morganii subsp. morganii	GER-29	Absence	0	0	0	0	0	OXA-48	14	Unknown origin (human)	Germany	2018
	Morganella morganii subsp. morganii	GER-3	Absence	1	0	0	0	1	NDM-1	4	Unknown origin (human)	Germany	2013
	Morganella morganii subsp. morganii	GER-30	Absence	0	0	0	0	0	-	26	Unknown origin (human)	Germany	2018
	Morganella morganii subsp. morganii	GER-31	Absence	1	0	0	0	1	NDM-1+OXA-48	4	Unknown origin (human)	Germany	2018
	Morganella morganii subsp. morganii	GER-32	Absence	1	0	0	0	1	NDM-1	9	Unknown origin (human)	Germany	2018
	Morganella morganii subsp. morganii	GER-4	Absence	1	0	0	0	1	NDM-1	21	Unknown origin (human)	Germany	2014
	Morganella morganii subsp. morganii	GER-5	Absence	0	0	0	0	0	KPC-2	8	Unknown origin (human)	Germany	2014
	Morganella morganii subsp. intermedius	GER-6	Absence	0	0	0	1	1	KPC-2	34	Unknown origin (human)	Germany	2014
	Morganella morganii subsp. morganii	GER-7	Absence	0	0	0	0	0	NDM-1	8	Unknown origin (human)	Germany	2014
	Morganella sibonii	GER-8	Presence	1	1	1	1	4	NDM-1	39	Unknown origin (human)	Germany	2015
	Morganella morganii subsp. morganii	GER-9	Absence	1	0	0	0	1	-	27	Unknown origin (human)	Germany	2015
	Morganella morganii subsp. intermedius	NED-1	Absence	0	0	0	1	1	OXA-48	37	Unknown origin (human)	Netherlands	2016
	Morganella morganii subsp. morganii	NED-2	Absence	0	0	0	0	0	-	28	Unknown origin (human)	Netherlands	2017
	Morganella morganii subsp. intermedius	NED-3	Absence	0	0	0	1	1	NDM-1+KPC-2	36	Unknown origin (human)	Netherlands	2017
	Morganella morganii subsp. morganii	NED-4	Absence	0	0	0	0	0	NDM-7	3	Unknown origin (human)	Netherlands	2018
	Morganella morganii subsp. intermedius	O103E10	Absence	1	0	1	0	2	-	49	Urine	France	2022
	Morganella morganii subsp. morganii	O103E6	Absence	0	0	0	0	0	-	50	Respiratory tracts sample	France	2022
	Morganella morganii subsp. intermedius	O103E7	Absence	0	0	0	1	1	-	51	Respiratory tracts sample	France	2022
	Morganella sibonii	O103E8	Presence	1	1	1	1	4	-	52	Respiratory tracts sample	France	2022
	Morganella morganii subsp. morganii	O103E9	Absence	0	0	0	0	0	-	53	Urine	France	2022
	Morganella morganii subsp. morganii	O103F1	Absence	1	0	0	0	1	-	9	Urine	France	2022
	Morganella morganii subsp. morganii	O103F10	Absence	1	0	0	0	1	-	54	Urine	France	2022
	Morganella morganii subsp. morganii	O103F2	Absence	0	0	0	0	0	-	8	Urine	France	2020
	Morganella morganii subsp. morganii	O103F3	Absence	1	0	0	0	1	-	55	Urine	France	2022
	Morganella morganii subsp. morganii	O103F4	Absence	0	0	0	0	0	-	56	Urine	France	2022
	Morganella morganii subsp. morganii	O103F5	Absence	0	0	0	0	0	-	na	Urine	France	2022
	Morganella morganii subsp. morganii	O103F6	Absence	0	0	0	0	0	-	13	Urine	France	2022
	Morganella morganii subsp. morganii	O103F7	Absence	1	0	0	0	1	-	21	Urine	France	2022
	Morganella morganii subsp. intermedius	O103F8	Absence	0	0	0	1	1	-	57	Digestive tract	France	2022
	Morganella morganii subsp. morganii	O103F9	Absence	1	0	0	0	1	-	4	Urine	France	2022
	Morganella morganii subsp. morganii	O103G1	Absence	0	0	0	0	0	-	50	Urine	France	2022
	Morganella morganii subsp. morganii	O103G10	Absence	0	0	0	0	0	-	8	Urine	France	2022
	Morganella morganii subsp. morganii	O103G3	Absence	0	0	0	0	0	-	58	Urine	France	2022
	Morganella morganii subsp. morganii	O103G4	Absence	0	0	0	0	0	-	59	Urine	France	2022
	Morganella morganii subsp. intermedius	O103G5	Absence	0	0	0	1	1	-	51	Urine	France	2022
	Morganella morganii subsp. morganii	O103G6	Absence	0	0	0	0	0	-	13	Urine	France	2022
	Morganella morganii subsp. morganii	O103G7	Absence	0	0	0	0	0	-	60	Urine	France	2022
	Morganella morganii subsp. morganii	O103G8	Absence	1	0	0	0	1	-	61	Urine	France	2022
	Morganella morganii subsp. morganii	O103G9	Absence	0	0	0	0	0	-	20	Blood culture	France	2022
	Morganella morganii subsp. morganii	O103H10	Absence	0	0	0	0	0	-	14	Urine	France	2022
	Morganella morganii subsp. morganii	O103I1	Absence	0	0	0	0	0	-	na	Urine	France	2022
	Morganella morganii subsp. morganii	O103I10	Absence	0	0	0	0	0	-	100	Blood culture	France	2022
	Morganella morganii subsp. morganii	O103I2	Absence	0	0	0	0	0	-	60	Other origin	France	2022
	Morganella morganii subsp. morganii	O103I3	Absence	1	0	0	0	1	-	4	Blood culture	France	2022
	Morganella sibonii	O103I4	Presence	1	1	1	1	4	-	62	Urine	France	2022
	Morganella morganii subsp. morganii	O103I5	Absence	0	0	0	0	0	-	20	Urine	France	2022
	Morganella morganii subsp. intermedius	O103I6	Presence	1	1	1	1	4	-	63	Urine	France	2022
	Morganella morganii subsp. morganii	O103I7	Absence	0	0	0	0	0	-	8	Blood culture	France	2022
	Morganella morganii subsp. morganii	O103I9	Absence	0	0	0	0	0	-	13	Urine	France	2022
	Morganella morganii subsp. morganii	O103J1	Absence	0	0	0	0	0	-	22	Blood culture	France	2022
	Morganella morganii subsp. intermedius	O103J10	Absence	1	0	1	0	2	-	65	Other origin	France	2022
	Morganella morganii subsp. morganii	O103J2	Absence	0	0	0	0	0	-	14	Blood culture	France	2022
	Morganella morganii subsp. morganii	O103J3	Absence	0	0	0	0	0	-	101	Blood culture	France	2022
	Morganella morganii subsp. morganii	O103J4	Absence	1	0	0	0	1	-	21	Digestive tract	France	2022
	Morganella morganii subsp. morganii	O103J5	Absence	1	0	0	0	1	-	21	Other origin	France	2022
	Morganella morganii subsp. morganii	O103J6	Absence	1	0	0	0	1	-		Blood culture	France	2022
	Morganella morganii subsp. intermedius	O103J7	Absence	1	0	1	0	2	-	66	Respiratory tracts sample	France	2022
	Morganella morganii subsp. morganii	O103J8	Absence	1	0	0	0	1	-	21	Other origin	France	2022
	Morganella sibonii	O103J9	Presence	1	1	1	1	4	-	67	Other origin	France	2022
	Morganella sibonii	O104A1	Presence	1	1	1	1	4	-	6	Respiratory tracts sample	France	2022
	Morganella morganii subsp. intermedius	O104A10	Absence	0	0	0	1	1	-	68	Respiratory tracts sample	France	2021
	Morganella morganii subsp. intermedius	O104A2	Absence	1	0	1	0	2	-	69	Other origin	France	2022
	Morganella morganii subsp. intermedius	O104A3	Absence	0	0	0	1	1	-	70	Digestive tract	France	2022
	Morganella morganii subsp. morganii	O104A4	Absence	0	0	0	0	0	-	22	Respiratory tracts sample	France	2022
	Morganella morganii subsp. morganii	O104A6	Absence	0	0	0	0	0	-	60	Respiratory tracts sample	France	2021
	Morganella morganii subsp. morganii	O104A7	Absence	0	0	0	0	0	-	na	Respiratory tracts sample	France	2021
	Morganella morganii subsp. morganii	O104A8	Absence	1	0	0	0	1	-	na	Respiratory tracts sample	France	2021
	Morganella morganii subsp. morganii	O104A9	Absence	1	0	0	0	1	-	9	Other origin	France	2021
	Morganella morganii subsp. morganii	O104B1	Absence	0	0	0	0	0	-	24	Other origin	France	2021
	Morganella sibonii	O104B10	Presence	1	1	1	1	4	-	71	Respiratory tracts sample	France	2021
	Morganella morganii subsp. morganii	O104B2	Absence	0	0	0	0	0	-	14	Other origin	France	2021
	Morganella morganii subsp. morganii	O104B4	Absence	1	0	0	0	1	-	102	Other origin	France	2021
	Morganella morganii subsp. morganii	O104B5	Absence	0	0	0	0	0	-	25	Blood culture	France	2021
	Morganella morganii subsp. morganii	O104B6	Absence	0	0	0	0	0	-	103	Other origin	France	2021
	Morganella morganii subsp. morganii	O104B7	Absence	0	0	0	0	0	-	93	Digestive tract	France	2021
	Morganella morganii subsp. intermedius	O104B8	Absence	0	0	0	1	1	-	68	Digestive tract	France	2021
	Morganella morganii subsp. morganii	O104B9	Absence	0	0	0	0	0	-	14	Other origin	France	2021
	Morganella morganii subsp. morganii	O104C1	Absence	0	0	0	0	0	-	22	Other origin	France	2021
	Morganella morganii subsp. morganii	O104C10	Absence	0	0	0	0	0	-	22	Respiratory tracts sample	France	2021
	Morganella morganii subsp. morganii	O104C2	Absence	1	0	0	0	1	-	9	Other origin	France	2021
	Morganella morganii subsp. morganii	O104C3	Absence	0	0	0	0	0	-	na	Respiratory tracts sample	France	2021
	Morganella morganii subsp. morganii	O104C4	Absence	0	0	0	0	0	-	104	Respiratory tracts sample	France	2021
	Morganella morganii subsp. morganii	O104C5	Absence	0	0	0	0	0	-	105	Blood culture	France	2021
	Morganella morganii subsp. morganii	O104C6	Absence	0	0	0	0	0	-	22	Respiratory tracts sample	France	2021
	Morganella morganii subsp. morganii	O104C7	Absence	1	0	0	0	1	-	21	Blood culture	France	2021
	Morganella morganii subsp. morganii	O104C8	Absence	0	0	0	0	0	-	90	Blood culture	France	2021
	Morganella morganii subsp. morganii	O104C9	Absence	1	0	0	0	1	-	4	Blood culture	France	2021
	Morganella morganii subsp. morganii	O104D1	Absence	0	0	0	0	0	-	105	Other origin	France	2021
	Morganella morganii subsp. morganii	O104D10	Absence	0	0	0	0	0	-	8	Respiratory tracts sample	France	2020
	Morganella morganii subsp. morganii	O104D2	Absence	0	0	0	0	0	-	56	Respiratory tracts sample	France	2021
	Morganella morganii subsp. morganii	O104D3	Absence	1	0	0	0	1	-	21	Respiratory tracts sample	France	2021
	Morganella morganii subsp. morganii	O104D4	Absence	1	0	0	0	1	-	21	Other origin	France	2021
	Morganella morganii subsp. morganii	O104D5	Absence	1	0	0	0	1	-	12	Other origin	France	2021
	Morganella morganii subsp. morganii	O104D6	Absence	0	0	0	0	0	-	106	Blood culture	France	2020
	Morganella morganii subsp. intermedius	O104D7	Absence	0	0	0	1	1	-	107	Other origin	France	2020
	Morganella morganii subsp. morganii	O104D8	Absence	0	0	0	0	0	-	108	Respiratory tracts sample	France	2020
	Morganella morganii subsp. morganii	O104D9	Absence	0	0	0	0	0	-	109	Digestive tract	France	2020
	Morganella morganii subsp. morganii	O104E1	Absence	0	0	0	0	0	-	56	Digestive tract	France	2020
	Morganella morganii subsp. morganii	O104E10	Absence	0	0	0	0	0	-	59	Respiratory tracts sample	France	2020
	Morganella morganii subsp. intermedius	O104E2	Absence	1	0	1	1	3	-	na	Respiratory tracts sample	France	2020
	Morganella morganii subsp. morganii	O104E3	Absence	0	0	0	0	0	-	90	Respiratory tracts sample	France	2020
	Morganella morganii subsp. morganii	O104E4	Absence	0	0	0	0	0	-	93	Respiratory tracts sample	France	2020
	Morganella morganii subsp. morganii	O104E5	Absence	0	0	0	0	0	-	8	Respiratory tracts sample	France	2020
	Morganella morganii subsp. morganii	O104E6	Absence	0	0	0	0	0	-	56	Respiratory tracts sample	France	2020
	Morganella morganii subsp. morganii	O104E7	Absence	1	0	0	0	1	-	110	Blood culture	France	2020
	Morganella morganii subsp. morganii	O104E8	Absence	0	0	0	0	0	-	89	Blood culture	France	2021
	Morganella morganii subsp. morganii	O104E9	Absence	1	0	0	0	1	-	10	Other origin	France	2021
	Morganella sibonii	O104F1	Presence	1	1	1	1	4	-	72	Respiratory tracts sample	France	2020
	Morganella morganii subsp. morganii	O104F2	Absence	0	0	0	0	0	-	53	Respiratory tracts sample	France	2020
	Morganella sibonii	O108D5	Presence	1	1	1	1	4	-	73	Unknown	France	Unknown
	Morganella morganii subsp. morganii	O112B10	Absence	1	0	0	0	1	-	55	Respiratory tracts sample	France	2023
	Morganella morganii subsp. morganii	O112B7	Absence	1	0	0	0	1	-	74	Respiratory tracts sample	France	2023
	Morganella morganii subsp. morganii	O112B8	Absence	0	0	0	0	0	-	75	Respiratory tracts sample	France	2023
	Morganella morganii subsp. morganii	O112B9	Absence	1	0	0	0	1	-	46	Respiratory tracts sample	France	2023
	Morganella morganii subsp. morganii	O112C1	Absence	0	0	0	0	0	-	22	Respiratory tracts sample	France	2023
	Morganella morganii subsp. morganii	O112C10	Absence	0	0	0	0	0	-	56	Digestive tract	France	2023
	Morganella morganii subsp. intermedius	O112C3	Absence	1	0	1	0	2	-	76	Respiratory tracts sample	France	2023
	Morganella morganii subsp. morganii	O112C4	Absence	1	0	0	0	1	-	4	Blood culture	France	2023
	Morganella morganii subsp. morganii	O112C5	Absence	0	0	0	0	0	-	56	Blood culture	France	2023
	Morganella morganii subsp. morganii	O112C6	Absence	1	0	0	0	1	-	46	Blood culture	France	2023
	Morganella morganii subsp. intermedius	O112C7	Presence	1	1	1	1	4	-	77	Blood culture	France	2023
	Morganella morganii subsp. morganii	O112C9	Absence	0	0	0	0	0	-	50	Blood culture	France	2023
	Morganella morganii subsp. intermedius	O112D10	Presence	1	1	1	1	4	-	78	Digestive tract	France	2023
	Morganella morganii subsp. morganii	O112D2	Absence	0	0	0	0	0	-	14	Digestive tract	France	2023
	Morganella sibonii	O112D3	Presence	1	1	1	1	4	-	62	Digestive tract	France	2023
	Morganella morganii subsp. morganii	O112D4	Absence	0	0	0	0	0	-	14	Digestive tract	France	2023
	Morganella sibonii	O112D5	Presence	1	1	1	1	4	-	79	Digestive tract	France	2023
	Morganella morganii subsp. morganii	O112D6	Absence	0	0	0	0	0	-	80	Digestive tract	France	2023
	Morganella morganii subsp. morganii	O112D9	Absence	0	0	0	0	0	-	81	Digestive tract	France	2023
	Morganella sibonii	O112E1	Presence	1	1	1	1	4	-	82	Digestive tract	France	2023
	Morganella morganii subsp. morganii	O112E2	Absence	0	0	0	0	0	-	83	Digestive tract	France	2023
	Morganella morganii subsp. morganii	O112E3	Absence	0	0	0	0	0	-	56	Other origin	France	2023
	Morganella morganii subsp. morganii	O112E4	Absence	0	0	0	0	0	-	8	Other origin	France	2023
	Morganella morganii subsp. morganii	O112E6	Absence	0	0	0	0	0	-	8	Other origin	France	2023
	Morganella sibonii	O112E7	Presence	1	1	1	1	4	-	84	Digestive tract	France	2023
	Morganella morganii subsp. morganii	O112E8	Absence	0	0	0	0	0	-	85	Other origin	France	2023
	Morganella sibonii	O112E9	Presence	1	1	1	1	4	-	86	Digestive tract	France	2023
	Morganella morganii subsp. morganii	O112F1	Absence	0	0	0	0	0	-	24	Urine	France	2023
	Morganella morganii subsp. morganii	O112F10	Absence	1	0	0	0	1	-	4	Urine	France	2023
	Morganella morganii subsp. morganii	O112F2	Absence	0	0	0	0	0	-	56	Other origin	France	2023
	Morganella morganii subsp. morganii	O112F3	Absence	1	0	0	0	1	-	9	Digestive tract	France	2023
	Morganella morganii subsp. intermedius	O112F4	Presence	1	1	1	1	4	-	87	Digestive tract	France	2023
	Morganella morganii subsp. morganii	O112F5	Absence	0	0	0	0	0	-	56	Other origin	France	2023
	Morganella morganii subsp. morganii	O112F6	Absence	0	0	0	0	0	-	24	Other origin	France	2023
	Morganella morganii subsp. intermedius	O112F7	Absence	1	0	1	0	2	-	88	Digestive tract	France	2023
	Morganella morganii subsp. intermedius	O112F8	Absence	0	0	0	1	1	-	38	Urine	France	2023
	Morganella morganii subsp. morganii	O112F9	Absence	0	0	0	0	0	-	89	Urine	France	2023
	Morganella morganii subsp. morganii	O112G1	Absence	0	0	0	0	0	-	8	Urine	France	2023
	Morganella morganii subsp. morganii	O112G10	Absence	0	0	0	0	0	-	8	Urine	France	2023
	Morganella morganii subsp. intermedius	O112G2	Absence	0	0	1	1	2	-	33	Urine	France	2023
	Morganella morganii subsp. morganii	O112G3	Absence	0	0	0	0	0	-	90	Urine	France	2023
	Morganella sibonii	O112G4	Presence	1	1	1	1	4	-	91	Urine	France	2023
	Morganella morganii subsp. morganii	O112G5	Absence	0	0	0	0	0	-	22	Urine	France	2023
	Morganella morganii subsp. morganii	O112G6	Absence	0	0	0	0	0	-	92	Urine	France	2023
	Morganella morganii subsp. morganii	O112G7	Absence	0	0	0	0	0	-	93	Urine	France	2023
	Morganella morganii subsp. morganii	O112G8	Absence	0	0	0	0	0	-	22	Urine	France	2023
	Morganella morganii subsp. morganii	O112G9	Absence	1	0	0	0	1	-	94	Urine	France	2023
	Morganella morganii subsp. morganii	O112H1	Absence	0	0	0	0	0	-	95	Urine	France	2023
	Morganella morganii subsp. intermedius	O112H10	Absence	0	0	1	1	2	-	33	Urine	France	2023
	Morganella morganii subsp. intermedius	O112H3	Absence	0	0	0	0	0	-	96	Urine	France	2023
	Morganella morganii subsp. morganii	O112H4	Absence	1	0	0	0	1	-	4	Urine	France	2023
	Morganella morganii subsp. intermedius	O112H5	Absence	0	0	0	1	1	-	57	Urine	France	2023
	Morganella morganii subsp. intermedius	O112H6	Absence	0	0	0	1	1	-	38	Urine	France	2023
	Morganella morganii subsp. morganii	O112H7	Absence	1	0	0	0	1	-	97	Urine	France	2023
	Morganella morganii subsp. intermedius	O112H8	Absence	0	0	0	1	1	-	98	Urine	France	2023
	Morganella morganii subsp. morganii	O112H9	Absence	0	0	0	0	0	-	13	Urine	France	2023
	Morganella morganii subsp. morganii	O112I1	Absence	0	0	0	0	0	-	99	Urine	France	2023
	Morganella morganii subsp. morganii	O83A10	Absence	1	0	0	0	1	-	16	Unknown origin (human)	France	2020
	Morganella morganii subsp. intermedius	O83A4	Absence	1	1	1	1	4	-	30	Unknown origin (human)	France	2020
	Morganella morganii subsp. morganii	O83A5	Absence	1	0	0	0	1	-	10	Unknown origin (human)	France	2020
	Morganella morganii subsp. morganii	O83A6	Absence	1	0	0	0	1	KPC-2	10	Unknown origin (human)	France	2020
	Morganella morganii subsp. morganii	O83A7	Absence	1	0	0	0	1	KPC-2	16	Unknown origin (human)	France	2020
	Morganella morganii subsp. morganii	O83A8	Absence	1	0	0	0	1	KPC-2	16	Unknown origin (human)	France	2020
	Morganella morganii subsp. morganii	O83A9	Absence	1	0	0	0	1	KPC-2	16	Unknown origin (human)	France	2020
	Morganella morganii subsp. morganii	O83B1	Absence	1	0	0	0	1	KPC-2	16	Unknown origin (human)	France	2020
	Morganella morganii subsp. morganii	O83B10	Absence	1	0	0	0	1	KPC-2	16	Unknown origin (human)	France	2020
	Morganella morganii subsp. morganii	O83B2	Absence	1	0	0	0	1	-	10	Unknown origin (human)	France	2020
	Morganella morganii subsp. morganii	O83B3	Absence	1	0	0	0	1	KPC-2	16	Unknown origin (human)	France	2020
	Morganella morganii subsp. morganii	O83B4	Absence	1	0	0	0	1	KPC-2	16	Unknown origin (human)	France	2020
	Morganella morganii subsp. morganii	O83B5	Absence	1	0	0	0	1	KPC-2	16	Unknown origin (human)	France	2020
	Morganella morganii subsp. morganii	O83B6	Absence	1	0	0	0	1	KPC-2	16	Unknown origin (human)	France	2020
	Morganella morganii subsp. morganii	O83B7	Absence	1	0	0	0	1	KPC-2	16	Unknown origin (human)	France	2020
	Morganella morganii subsp. morganii	O83B8	Absence	1	0	0	0	1	OXA-48	10	Unknown origin (human)	France	2020
	Morganella morganii subsp. morganii	O83B9	Absence	1	0	0	0	1	KPC-2	16	Unknown origin (human)	France	2020
	Morganella morganii subsp. morganii	O83C1	Absence	1	0	0	0	1	KPC-2	16	Unknown origin (human)	France	2020
	Morganella morganii subsp. morganii	O83C2	Absence	1	0	0	0	1	KPC-2	16	Unknown origin (human)	France	2020
	Morganella morganii subsp. morganii	O83C3	Absence	1	0	0	0	1	KPC-2	16	Unknown origin (human)	France	2020
	Morganella morganii subsp. morganii	O83C4	Absence	1	0	0	0	1	KPC-2	16	Unknown origin (human)	France	2020
	Morganella morganii subsp. intermedius	O83G5	Absence	0	0	0	1	1	NDM-1	35	Unknown origin (human)	France	2020
	Morganella morganii subsp. morganii	O86D10	Absence	0	0	0	0	0	-	29	Unknown origin (human)	France	2020
	Morganella morganii subsp. morganii	O86D8BIS	Absence	1	0	0	0	1	-	21	Unknown origin (human)	France	2020
	Morganella morganii subsp. morganii	O86E1	Absence	1	0	0	0	1	-	21	Unknown origin (human)	France	2020
	Morganella morganii subsp. morganii	POL-1	Absence	1	0	0	0	1	NDM-1	21	Unknown origin (human)	Poland	2018
	"-": Non-carbapenemase producer
	na : not available

## Sheet: Feuil3
	Species	Number of T6SS cluster	Prevalence T6SS +	Prevalence % T6SS +
	Morganella morganii subsp. morganii	0	142	0.622807
	Morganella morganii subsp. morganii	1	86	0.377193
	Morganella morganii subsp. morganii	2	0	0
	Morganella morganii subsp. morganii	3	0	0
		4	0	0
	Total		228
	Morganella morganii subsp. intermedius	0	1	0.025641
	Morganella morganii subsp. intermedius	1	18	0.461538
	Morganella morganii subsp. intermedius	2	12	0.307692
	Morganella morganii subsp. intermedius	3	2	0.0512821
	Morganella morganii subsp. intermedius	4	6	0.153846
	Total		39
	Morganella sibonii	0	0	0
	Morganella sibonii	0	0	0
	Morganella sibonii	1	0	0
	Morganella sibonii	3	2	0.0769231
	Morganella sibonii	4	24	0.923077
	Total		26
			0.974359
