# Supplementary material for: Genome‐Wide In Silico Analysis of the Type VI Secretion System (T6SS) Within the Morganella Genus
Source: Microbiologyopen. 2026 Apr 30;15(3):e70304. doi: 10.1002/mbo3.70304 (PMC13129497; doi:10.1002/mbo3.70304)
Supplement: Supplementary file 2 — Supporting File 2 [file MBO3-15-e70304-s007.xlsx]

## Sheet: Feuil1
Species	Total of strains	Total of annotated vgrG	Prevalence of vgrG gene among T6SS-positive strains										Prevalence of vgrG gene among T6SS-negative strains
			T6SS positive strains	Number of annotated vgrG/total of strains (%prevalence)	0	1	2	3	4	5	6	7	T6SS negative strains	Number of annotated vgrG/total of strains (%prevalence)	0	1
Morganella morganii subsp morganii	228	123	86		0	80/228, 35.09%	6/228, 2.63%	0	0	0	0	0	142		111/228, 48.68%	31/228, 13.60%
Morganella morganii subsp. intermedius	39	58	38		22/39, 56.41%	2/39, 5.13%	2/39, 5.13%	1/39, 2.56%	7/39, 17.95%	2/39, 5.13%	1/39, 2.56%	1/39, 2.56%	1		0	1/39, 2.56%
Morganella sibonii	26	71	26		0	3/26, 11.54%	7/26, 26.92%	12/26, 46.15%	3/26, 11.54%	0	1/26, 3.85%	0	0		0	0
